# Supplementary material for: Structure–Activity Relationship of Phytotoxic Natural 10-Membered Lactones and Their Semisynthetic Derivatives
Source: J Fungi (Basel). 2021 Oct 3;7(10):829. doi: 10.3390/jof7100829 (PMC8541495; doi:10.3390/jof7100829)
Supplement: Supplementary file 1 [file jof-07-00829-s001.zip]

Archive with 1 entries (1 files):
- jof-1411440-supplementary.pdf
